# Supplementary material for: Study on the Mechanisms and Key Influencing Factors of Paclitaxel and Indocyanine Green Co-Loading in Lipid Nanoparticles
Source: Pharmaceutics. 2026 Apr 20;18(4):505. doi: 10.3390/pharmaceutics18040505 (PMC13119261; doi:10.3390/pharmaceutics18040505)
Supplement: Supplementary file 1 [file pharmaceutics-18-00505-s001.zip]

Archive with 1 entries (1 files):
- pharmaceutics-4239113-supplementary.pdf
